# Supplementary material for: Changing Trends in the Incidence and Clinical Features of Pneumocystis jirovecii Pneumonia in Non-HIV Patients before and during the COVID-19 Era and Risk Factors for Mortality between 2016 and 2022
Source: Life (Basel). 2023 Jun 7;13(6):1335. doi: 10.3390/life13061335 (PMC10304474; doi:10.3390/life13061335)
Supplement: Supplementary file 1 [file life-13-01335-s001.zip]

Archive with 1 entries (1 files):
- life-2415970-supplementary.pdf
